# Supplementary material for: Microbe-Friendly Plants Enable Beneficial Interactions with Soil Rhizosphere Bacteria by Lowering Their Defense Responses
Source: Plants (Basel). 2024 Oct 31;13(21):3065. doi: 10.3390/plants13213065 (PMC11548416; doi:10.3390/plants13213065)
Supplement: Supplementary file 1 [file plants-13-03065-s001.zip]

Archive with 1 entries (1 files):
- plants-3246605-supplementary.pdf
